# Supplementary material for: CircASH2L Promotes Ovarian Cancer Tumorigenesis, Angiogenesis, and Lymphangiogenesis by Regulating the miR-665/VEGFA Axis as a Competing Endogenous RNA
Source: Front Cell Dev Biol. 2020 Nov 19;8:595585. doi: 10.3389/fcell.2020.595585 (PMC7711110; doi:10.3389/fcell.2020.595585)
Supplement: Supplementary file 4 [file Table_2.XLSX]

## Sheet: Sheet1
circASH2L			VEGFA			miR-665
Control (50)	Cancer (50)		Control (50)	Cancer (50)		Control (50)	Cancer (50)
0.0592654	0.144586		0.0235195	0.073133		0.0153743	0.00423526
0.0551689	0.085773		0.0484733	0.125579		0.0145114	0.00451831
0.0532897	0.091717		0.0377687	0.0442964		0.0157337	0.00630189
0.0148506	0.117984		0.0739828	0.0610725		0.00872881	0.00188224
0.0157337	0.0915054		0.031833	0.0765918		0.0157337	0.0137922
0.0162885	0.095833		0.0541586	0.0657591		0.0125457	0.0177423
0.016941	0.103187		0.029428	0.0430851		0.00523837	0.00372985
0.0176197	0.107569		0.0474757	0.0493776		0.00763406	0.015625
0.0194602	0.11162		0.107818	0.0577781		0.0159902	0.00686432
0.0233031	0.129408		0.039191	0.137738		0.0287559	0.00975258
0.0252659	0.140308		0.0466062	0.0668312		0.0106476	0.00356965
0.0325019	0.169968		0.0552966	0.0717936		0.0103804	0.00837323
0.0267065	0.175556		0.0734717	0.089209		0.0161387	0.0133532
0.0272676	0.1966		0.034996	0.119908		0.013697	0.00982042
0.0300463	0.205423		0.0610725	0.133354		0.0117326	0.0105985
0.0335704	0.215636		0.0390103	0.0537845		0.0179484	0.00133094
0.034039	0.225834		0.0414256	0.0550416		0.00998054	0.00827706
0.0399222	0.109071		0.0454366	0.0579118		0.0150579	0.00681691
0.0433848	0.102949		0.0964996	0.0524347		0.0242366	0.00821988
0.0469304	0.147283		0.0214928	0.101297		0.0194602	0.01005
0.0580457	0.159689		0.0425902	0.0577781		0.0229293	0.0157701
0.0651541	0.137738		0.0328795	0.0660636		0.0134461	0.00190852
0.0672961	0.0750155		0.0546614	0.073812		0.00899496	0.0120904
0.0683934	0.161171		0.0284913	0.0748424		0.00783057	0.00950784
0.073812	0.0547879		0.063666	0.0791098		0.0151977	0.00578554
0.0693481	0.108819		0.0741539	0.0822789		0.0115444	0.00342424
0.0765918	0.0949514		0.0380314	0.083235		0.00922651	0.00587987
0.0780207	0.143919		0.0782011	0.0838139		0.0100732	0.00513056
0.0785633	0.068078		0.0490365	0.0840078		0.00897421	0.00201268
0.0805856	0.142266		0.0758872	0.0863696		0.0116785	0.0120068
0.0828512	0.112137		0.0310341	0.0873731		0.00450789	0.00156821
0.0949514	0.0485854		0.0473661	0.0992126		0.0123159	0.00964056
0.112656	0.0515935		0.0280991	0.0994421		0.0106722	0.0108212
0.0906636	0.156764		0.0520725	0.105843		0.010623	0.0137922
0.091717	0.149339		0.0260363	0.106088		0.0126038	0.00239349
0.0925686	0.153184		0.0904543	0.109576		0.0235195	0.00737402
0.0932125	0.197967		0.0782011	0.122711		0.00793988	0.0122875
0.0989836	0.148995		0.0463914	0.112137		0.0202865	0.00255346
0.102711	0.147624		0.0448111	0.11344		0.00544822	0.0121183
0.107321	0.073133		0.0910835	0.119355		0.024575	0.00673861
0.092355	0.184284		0.082089	0.114758		0.0101199	0.00850976
0.0964996	0.057379		0.0478059	0.143587		0.0257372	0.00269282
0.100134	0.0629347		0.0306777	0.116629		0.00567958	0.0115711
0.104627	0.0651541		0.0399222	0.117984		0.0146462	0.00988872
0.109323	0.0867696		0.0668312	0.130308		0.0174576	0.00582578
0.118531	0.13742		0.0450187	0.122995		0.0205697	0.00854917
0.124712	0.106826		0.0583146	0.124137		0.0263388	0.00700856
0.0431848	0.143919		0.0387409	0.14161		0.00922651	0.0025183
0.0420039	0.128812		0.0638133	0.152477		0.00670754	0.00259509
0.0620683	0.214641		0.0576448	0.126452		0.00912053	0.0033076
